# Supplementary material for: Recommendations for evaluating photoplethysmography-based algorithms for blood pressure assessment
Source: Commun Med (Lond). 2024 Jul 12;4:140. doi: 10.1038/s43856-024-00555-2 (PMC11245506; doi:10.1038/s43856-024-00555-2)
Supplement: Supplementary file 3 — Supplementary Data 1 [file 43856_2024_555_MOESM3_ESM.xlsx]

## Sheet: Tabelle1
	Year	Participant	ME ± SDE	MAE	RMSE	Pearson correlation coefficien	Number over 5,10,15	Band altman plot
Raichle et al.	2018	32	yes	no	no	no	yes	Yes
Hsu	2018	94	no	no	no	no	no	no
Alex	2018	7	yes	no	yes	no	no	no
Zadi	2018	15	yes	no	yes	no	no	no
Lin	2018	22	yes	yes	no	no	no	yes
chandrasekhar	2018	35	yes	no	no	yes	no	yes
Dey	2018	205	no	yes	no	no	no	no
Acciaroli	2018	8	no	no	yes	no	no	no
Shin	2017	25	no	no	no	no	no	no
chen	2017	10	yes	no	no	no	no	no
Gao	2016	65	yes	no	no	no	no	no
sun	2016	19	yes	yes	yes	yes	no	yes
suzuki	2015	50	no	yes	no	no	no	no
fu	2014	1	no	no	no	no	no	no
kondo	2014	9	yes	no	no	no	no	yes
Ruiz	2014	572	yes	no	no	no	no	yes
fukushima	2013	5	no	no	no	yes	no	no
monte-moreno	2011	410	no	no	no	yes	yes	no
chua	2010	18	no	no	no	no	no	no
atomi	2017	25	yes	no	no	yes	no	no
zahdi	2015	1	no	no	no	no	no	no
Liang et al	2018	121	no	no	no	no	no	no
Duan	2016	32	yes	yes	no	no	yes	yes
Gauvran	2016	3000	yes	yes	no	no	no	no
Choudhury	2014	31	no	yes	no	no	no	yes
25			13	7	4	5	3	8
liu	2018	10	yes	yes	no	yes	no	yes
wang	2018	30	yes	no	no	yes	no	yes
Viejo	2018	15	no	no	no	yes	no	no
Nabeel	2017	35	yes	no	yes	yes	no	yes
nabeel	2017	5	no	no	no	no	no	no
Beckmann	2017	5	no	no	no	no	no	no
Zhang	2017	29	no	no	no	no	no	no
Nabeel	2016	17	no	no	no	no	no	no
Liu	2016	10	no	no	no	no	no	no
Nabeel et al	2015	36	no	no	no	no	no	no
Liu et al.	2015	12	no	no	no	no	no	no
Chen et a	2011	35	yes	no	no	no	no	yes
Proenca et al	2010	20	no	no	no	no	no	no
13			4	1	1	4	0	4
